# Supplementary material for: Untargeted Multimodal Metabolomics Investigation of the Haemonchus contortus Exsheathment Secretome
Source: Cells. 2022 Aug 15;11(16):2525. doi: 10.3390/cells11162525 (PMC9406637; doi:10.3390/cells11162525)
Supplement: Supplementary file 1 [file cells-11-02525-s001.zip]

Archive with 7 entries (7 files):
- cells-1847317-supplementary.xlsx
- Supplementary Table S1 C18 +ve (CP).pdf
- Supplementary Table S2 C18 -ve (CN).pdf
- Supplementary Table S3 HILIC +ve (HP).pdf
- Supplementary Table S4 HILIC -ve (HN).pdf
- Supplementary Table S5 LIPID +ve (LP).pdf
- Supplementary Table S6 LIPID -ve (LN).pdf
