# Supplementary material for: Untargeted Multimodal Metabolomics Investigation of the Haemonchus contortus Exsheathment Secretome
Source: Cells. 2022 Aug 15;11(16):2525. doi: 10.3390/cells11162525 (PMC9406637; doi:10.3390/cells11162525)
Supplement: Supplementary file 1 [file cells-11-02525-s001.zip › cells-1847317-supplementary.xlsx]

## Sheet: C18 +ve (CP)
Treatment	CP362.1873_3.64	CP489.9383_4.15	CP102.5116_0.72	CP103.5094_0.71	CP114.5189_0.73	CP122.9247_0.62	CP155.9743_1.09	CP169.9901_0.73	CP175.0966_4.86	CP189.1122_5.39	CP190.0864_6.16	CP190.9122_0.62	CP212.1185_4.74	CP219.0269_0.65	CP232.1624_6.9	CP232.8969_0.62	CP236.1415_0.63	CP246.1781_4.88	CP248.8917_0.62	CP352.8766_0.62	CP116.0175_0.73	CP221.0334_0.65	CP240.8392_0.63	CP243.9291_0.61	CP250.8682_0.62	CP256.8991_0.67	CP294.8972_0.62	CP429.2405_0.63	CP104.5096_0.72	CP115.5191_0.71	CP117.0152_0.73	CP238.8422_0.63	CP266.0542_4.75	CP104.1072_0.66	CP135.5305_0.72	CP150.0584_1.08	CP170.8545_0.64	CP186.149_0.73	CP193.9302_0.74	CP111.0554_1.91	CP172.8518_0.64	CP117.041_0.69	CP120.0144_0.71	CP132.102_0.72	CP135.0652_1.63	CP137.5284_0.73	CP162.1126_0.68	CP257.9363_0.58	CP274.8395_0.65
PBS	33632.8	60057.6	4476.29	7246.95	391.386	26119.1	25990.1	9236.69	8561.19	24200.1	3074.53	4853.3	40470.4	4023.67	2425.36	124201	12283.2	1914.08	22704.3	159131	33786.8	17429	3363.21	6876.31	1963.28	8829.3	540641	47950.9	2106.66	1057.56	7702.76	5529.56	42962.9	612665	1682.04	127243	6746.65	4264.88	378321	13176.6	4832.73	2119.89	6677.86	16765.5	14171.8	6035.99	467807	22031.8	45193.8
PBS	32153.8	63248.8	6661.59	11078.9	1125.36	26045.7	22679	8097.96	10722.8	23835.7	5716.5	6403.4	47620.6	4189.71	2374.02	122737	10219	1713.67	20884	149535	21954.2	11534.4	2159.84	6708.65	2265.78	11141.5	567870	45180.7	789.35	1452.9	4815.4	1848.35	47339.7	561779	4949.06	123526	5034.34	3831.69	258843	17272.9	3672.14	1989.65	5608.24	18829.9	13590.9	4791.37	435257	24462.9	49767.9
PBS	39724.3	57745.4	8322.78	15911.8	2082.05	18807.5	24970.9	9562.77	10904.8	24762.6	6020.18	5259.11	44906.5	3677.91	2474.13	113406	10275.7	2285.99	20860.7	156670	26886.3	9885.41	2059.67	7680.05	770.016	12659.9	550022	44547.9	3656.09	2528.15	6323.29	3355.7	35940.7	507507	9480.57	109200	5391.44	3161.54	331886	13674.5	3587.42	2638.64	6286.72	14269.2	15198.7	7785.62	404564	19309.8	48959.1
PBS	33512.1	47927.3	8848.97	15597.5	1913.6	19257.9	26190.9	8482	12113.2	26856.8	6121.23	5582.74	43851.7	3076.67	2481.7	120910	11087	2273.71	19507.3	160566	26816	8750.91	2040.87	8186.42	2419.92	11452.4	552684	43397.2	3810.01	2933.63	6264.68	4152.52	33827	499215	8675.81	102273	6368.99	2820.18	318197	12560.4	5096.34	2845.15	6484.84	15291.6	15884.4	7136.46	382177	20862.1	46628.1
PBS	31019.5	51739.8	9193.37	11925.5	1358.95	20593.9	24685.7	9907.72	11097.1	29144.6	6929.1	6109.82	46931.7	3520.21	2377.59	122131	12544.7	2556.29	21273.7	174267	23806.9	11540.5	1381.06	7338.17	1367.93	14024.3	771823	46522.1	3641.97	2555.32	5299.48	3563.74	39738.3	515593	6093.34	112573	4443.05	3545.9	300705	12663.3	3041.19	1874.87	5164.64	16962.6	16031.3	7465.55	397747	17556.8	47315.4
[truncated: 187 more columns]

## Sheet: C18 -ve (CN)
Treatment	CN98.9486_0.77	CN100.9456_0.76	CN149.0605_6.24	CN165.0554_5.33	CN201.113_5.93	CN202.1164_5.93	CN229.1444_6.93	CN230.1479_6.93	CN187.0973_5.42	CN188.1007_5.41	CN203.056_3.79	CN216.1321_6.43	CN195.8107_0.74	CN127.0163_0.69	CN410.8201_0.67	CN80.9164_0.67	CN153.019_4.57	CN164.8358_0.73	CN197.8077_0.75	CN260.8716_0.63	CN317.9514_0.6	CN162.8387_0.73	CN174.085_4.89	CN215.1288_6.44	CN257.176_7.68	CN309.9026_6.23	CN78.9184_0.67	CN249.9638_0.6	CN223.0612_4.43	CN164.9567_0.63	CN199.8048_0.74	CN214.9338_0.62	CN502.6326_0.64	CN118.9303_0.64	CN244.1636_7.39	CN78.9585_0.66	CN120.9273_0.63	CN253.9445_5.57	CN330.754_0.64	CN330.8797_0.69	CN80.9744_0.67	CN82.9714_0.67	CN132.9459_0.67	CN145.0414_0.64	CN232.9444_0.61	CN311.9627_5.42	CN326.7597_0.65	CN408.7444_0.64	CN470.6986_0.64
PBS	8193.11	1167.81	0	5971.1	12845.3	503.124	8772.88	565.343	49481.4	4637.68	3319.29	390.129	395755	830.575	2723.57	4622.51	14153.2	201704	488066	1687.59	27946.7	903024	451.816	8598.25	0	131.908	3769.96	34110.3	823.145	408971	271787	404941	51678.3	24818.4	645.967	454230	5657.37	1845.26	85211.5	311.634	3.20792e+06	1.43083e+06	1.13407e+06	1266.44	104465	1118.72	262449	69624.5	63555.4
PBS	9533.27	810.054	384.358	10068.6	15565.3	341.846	8130.85	0	50769.6	3866.57	3131.22	274.048	347546	680.025	3166.56	4324.28	9159.26	163958	550385	1360.95	29382.8	712859	759.394	7794.24	255.476	145.805	3861.66	34598.1	187.292	579086	244707	368448	43213.1	22244	740.493	353833	5276.1	5166.64	68777.6	218.806	2.91014e+06	1.29252e+06	1.01459e+06	920.12	108870	706.148	206540	58201.5	47637.5
PBS	10038.6	600.155	392.563	12147.7	19492.4	648.176	9911.28	131.52	64815.5	4983.88	4877.98	283.074	381378	1765.98	4279.27	4994.24	19653.2	261312	496012	1343.77	30214.2	706789	985.785	6883.4	222.381	167.96	4950.15	35475.3	713.077	344592	307340	361784	32123.9	20100.6	175.673	361634	3874.92	5688.87	53943.7	2849.83	3.21505e+06	1.45862e+06	1.33184e+06	1063.98	86461.4	0	156605	47157.7	40850.7
PBS	10999.3	1134.63	302.519	9355.73	19040.3	1135.95	11260.4	163.789	82404.9	7042.79	4978.26	400.525	346814	1253.88	4108.06	5668.37	11731.2	198197	454561	1925.42	32984.3	892748	745.547	11480.7	100.196	154.507	4318	39278.6	147.098	442320	240183	391928	37772.9	25465.8	679.097	371260	5438.43	4877.29	57373.6	215.585	3.76333e+06	1.70056e+06	1.24133e+06	584.535	98932.4	1308	193957	54803	48071.5
PBS	11242.7	286.491	743.266	8762.76	19253.9	515.054	10832.1	121.958	72543.1	6349.38	4367.97	369.163	408761	1556.94	4432.95	6189.58	9472.89	248781	533488	1275.5	35498.2	800585	1158.95	9913.56	373.409	457.321	4656.06	39682.3	182.018	413351	255433	394849	41196	24457.8	766.732	379243	5332.76	4327.88	58015	2251.33	3.67818e+06	1.68528e+06	1.47161e+06	574.013	102790	541.757	182145	52039.4	45835.1
[truncated: 79 more columns]

## Sheet: HILIC +ve (HP)
Treatment	HP69.0452_10.81	HP72.0812_10.52	HP79.9901_15.02	HP136.0617_8.54	HP144.1018_9.29	HP155.0814_10.05	HP156.1019_10.52	HP156.1019_10.2	HP166.0863_8.72	HP166.0862_9.81	HP191.0793_1.94	HP268.1038_8.06	HP87.1002_10.32	HP130.0865_10.63	HP206.1388_2.2	HP86.0968_10.32	HP137.0456_8.25	HP146.1174_9.5	HP152.0566_10.18	HP119.0898_9.17	HP130.0865_9.08	HP142.069_11.06	HP176.1281_10.32	HP203.0679_15.01	HP141.0657_11.08	HP143.0678_15.47	HP160.0969_1.84	HP112.0508_10.72	HP73.0845_10.52	HP123.1_10.11	HP274.873_15.08	HP90.0554_12.54	HP157.1052_10.52	HP189.1232_12.6	HP95.084_12.54	HP159.0416_14.49	HP108.949_15.13	HP186.1124_12.53	HP310.9126_15.15	HP378.8998_15.18	HP90.0553_12.85	HP150.0583_10.56	HP186.1487_10.92	HP340.047_12.51	HP102.0746_10.41	HP140.0106_14.49	HP91.9804_15.24	HP227.9549_15.24	HP94.0805_12.54
PBS	31609.4	100935	82499.5	40631.4	13850.2	55371.7	40034.7	11261	65105.9	659205	75855.9	12595.4	9996.43	65848.2	1804.81	49962.4	1.31559e+06	323797	13949.2	154154	57050.8	10600.1	1506.12	166222	79107.2	634936	21430.8	43723	10153.2	60211.4	34536.8	364824	29087	15635.4	26535.9	146273	34044.7	8354.74	89319.5	67093.6	94281.6	163812	6670.09	124279	447613	723258	366312	426157	1.37497e+06
PBS	32169.4	101285	81201.7	38709.3	13871.2	54672.8	40000.9	11001.7	62281.1	572406	87033.9	10850.2	10557.4	63135.7	2081.83	46857.7	1.23528e+06	303012	13625.8	131178	58684.9	9740.07	2130.94	163126	75589.7	667795	18384.1	38490	10187.3	61375.4	29278.8	233525	29215.3	13961.9	21896.3	87166.5	27913.8	5949.84	72321.5	67883.1	33759.2	120370	6000.9	94083.4	483615	400776	338219	381320	936909
PBS	33348.8	94547.9	83028.6	37262.3	14454.4	53640.1	43998.5	11574.8	64674.3	610027	78445.8	15544.9	10041.4	67246.8	4858.22	48271.2	1.28458e+06	308960	13618.1	141008	58523.3	10974.5	1446.28	174268	80999.9	622672	16599.1	46198.5	9896.06	60573.7	40190.3	384100	29582.9	17347.9	26852.4	201834	32357.2	10666.1	85319.2	73390.7	124811	149465	7069.84	121161	511215	887300	361567	408862	1.44096e+06
PBS	31818.2	97162.6	81840.5	38941	13599.4	55952.2	39704.2	10782.7	62108.5	583850	74933.6	9921.81	10281.8	66025.7	1832.38	46508.5	1.24567e+06	307816	13622	148222	56638.3	10841.6	1267.08	169112	83611.7	624117	16392.7	42922.8	10236.8	61655.3	37722.6	377590	29356.4	17543.4	25862.8	175395	30178.8	9483.39	82658	71892.1	110083	147130	6530.39	103618	485521	849253	360206	396391	1.43924e+06
PBS	30800.7	95046.1	74225.3	36034.8	13752.3	52377.7	38530.1	10518.3	62531.2	563946	76259.8	10705.8	10014.2	68386	1251.97	46014.4	1.19311e+06	293360	13634.2	130268	60880.1	11079.6	1469.52	178170	86031.1	634018	17403.2	44107.8	10185.7	60321.6	39508.1	368562	30627.8	17529.7	24748.7	188768	26924.4	10909.2	76222.3	63368.1	112094	140386	4896.54	106427	493195	873427	340667	384234	1.46908e+06
[truncated: 18 more columns]

## Sheet: HILIC -ve (HN)
Treatment	HN57.9747_6.62	HN129.9621_15.04	HN134.0464_8.56	HN163.0394_2	HN167.0205_11.13	HN212.9205_15.04	HN223.0608_6.24	HN229.0714_6.3	HN233.0663_9.68	HN98.9482_1.95	HN135.0114_3.23	HN183.8478_6.63	HN327.0873_7.51	HN165.055_1.64	HN206.8542_6.6	HN213.0763_1.74	HN259.0974_8.68	HN380.8437_15.03	HN59.9705_6.53	HN118.0218_3.8	HN168.9628_12.01	HN191.0728_6.31	HN245.0665_9.18	HN257.0819_7.47	HN94.9799_10.45	HN185.0813_1.67	HN217.1076_2.05	HN248.7409_12.15	HN250.7387_12.16	HN252.7364_12.15	HN203.0556_7.09	HN253.0929_11.71	HN164.835_12.8	HN152.0345_2.27	HN214.0796_1.74	HN232.9244_12	HN61.9874_6.32	HN100.9453_1.95	HN164.071_9.84	HN199.8044_14.02	HN213.9162_8.98	HN214.0481_13.88	HN83.0493_1.97	HN189.0399_7.69	HN280.9083_15.11	HN315.0873_7.63	HN117.0548_1.79	HN153.0185_6.85	HN209.0451_7.37
PBS	39736.6	8945.67	12027.4	8571.74	331070	8308.28	363.971	18504.1	812.351	1.08274e+06	1885.15	6595.68	725.752	1952.17	117.39	21871	4591.37	4963.52	10386	417696	955.264	9914.44	8705.45	6201.63	24879.2	13657.1	5417.29	6701.78	16157	10859.6	9345.77	4622.22	1.66612e+06	110313	548.168	1354.61	275038	341493	206687	1.06326e+06	77534	120088	6830.18	5521	29567.6	124.819	34756.2	11820.7	7930.28
PBS	38644	9023.88	13284.5	8302.6	363209	8863.99	227.264	17973.6	734.041	1.191e+06	2059.48	4661.11	875.793	2485.1	417.919	21362.5	4230.37	4686.06	9925.55	415892	1512.58	7615.92	7757.33	6501.58	25593.2	13941.3	5573.13	7411.63	18397.3	11885.7	9451.54	4088.13	1.54479e+06	135945	616.052	4425.02	264191	377722	208171	1.04668e+06	106405	128296	5933.88	6041.23	29383.1	1001.24	37030.6	13495	10399.3
PBS	38169.9	8392.47	13280.3	7477.96	326880	8173	107.895	17079.8	454.198	1.18175e+06	1726.15	7332.38	246.714	1180.31	112.798	18691.7	2851.93	3554.84	9973.11	418845	749.476	9702.07	7919.79	5489.46	24416	12236.2	4348.09	8106.27	18161.4	12112.5	8486.08	3703.53	1.80123e+06	126295	524.932	2195.62	268952	378551	201194	945031	104664	105478	7314.48	7018.83	27874.6	555.459	33327.8	11052.9	9253.44
PBS	42244.2	9887.32	11795.9	8705.35	355009	9745.86	226.032	16943.3	523.683	1.53521e+06	1699.38	7102.93	1896.06	1443.83	282.143	20113.9	3120.63	5343.98	9917.56	408413	1433.62	8054.69	7433.08	7217.37	23986.4	13313.9	4296.77	7118.88	17065	11445.8	9313.14	4859.67	1.68135e+06	125916	1108.77	7731.33	271624	485705	193750	909174	82216	131894	9530.46	6939.19	31154.3	825.373	34461.3	12033.4	9620.06
PBS	38171.1	8626.69	11770.3	8651.26	347219	7545.5	224.561	17830.8	1103.57	1.40141e+06	1695.08	6798.58	0	1194.26	392.944	19496.4	3411.23	4602.8	9274.99	428552	1239.98	7237.68	7233.26	5943.31	24819.7	12026.6	5394.66	8255.08	19253	12357.4	9126.77	4072.18	1.63877e+06	131789	585.483	2110.99	274191	445761	200589	1.03696e+06	99344.9	121605	8340.54	5979.95	28751.9	305.668	35374.2	11432.8	8755.76
[truncated: 34 more columns]

## Sheet: LIPID +ve (LP)
Treatment	LP200.2011_11.1	LP201.0085_1.07	LP201.0083_3.71	LP201.0082_3.64	LP201.0084_3.05	LP201.0084_1.61	LP201.0087_1.93	LP201.0084_3.15	LP201.0085_1.38	LP201.0085_1.82	LP201.0085_3.33	LP201.0084_2.7	LP201.0084_2.26	LP201.0084_1.72	LP201.0085_2.81	LP201.0084_2.93	LP201.0083_3.91	LP201.0083_1.52	LP201.0084_2.57	LP201.0084_2.48	LP201.0082_3.82	LP201.0082_2.05	LP201.0083_2.39	LP201.0085_4.06	LP201.0081_6.55	LP201.0083_6.46	LP201.0083_6.64	LP201.0084_4.99	LP201.0082_4.48	LP201.0084_4.64	LP201.0082_4.74	LP201.0089_5.36	LP201.0082_5.25	LP201.0085_5.67	LP201.0085_4.88	LP201.0084_5.81	LP201.0084_4.27	LP201.0081_5.55	LP201.0087_6.19	LP202.0162_3.84	LP202.0163_3.94	LP202.0155_3.49	LP202.0157_6.04	LP202.0163_4.72	LP202.016_4.23	LP203.0698_3.64	LP203.1068_1.07	LP204.1233_4.82	LP204.1233_4.75
PBS	11886.6	27387.2	36947.5	28810.5	28207.2	39273.3	37320.5	36018.2	41264	30297	25243.3	37498.9	39116.8	35929	29039.5	33204.2	25282.9	30564.4	33381.2	33232	36624	33247.6	41534.1	37225.6	29154.9	19513.5	25014.1	33008.8	48915.8	43671.2	30798.7	39659.8	25426.3	27716.1	27262.6	21289.9	27304.4	29805.8	20170.9	38684.9	52584.5	57256.4	29247.1	36648.7	48336.8	10423.4	12951.4	21000.9	22628.1
PBS	12227.4	24562.4	40255	31027.6	25052.9	36260.1	42603.4	34485	38878.1	27572.7	23653.5	39547.7	37767.6	34806.9	29791.7	33107.9	27797.1	33011.5	34639.6	30038.4	33556.4	35862.9	42554.2	39428.5	22958.1	18980.9	30004.4	34899.5	47294.9	44061.1	28044.3	37785.2	26125	27644.5	28062.9	24515.1	27934.9	29499.3	20454.1	39319.5	49504.2	59123.8	22238.4	33354.4	43718.3	7969.94	11839.2	22751.7	23513.4
PBS	13139.3	29345.5	38471.1	28952.9	29778.1	39536.7	41133.6	40022.1	43988.2	26689.1	24060.2	42418.7	42440.4	40194	33374.9	32566.3	30981.5	29867.5	36954.7	30485.8	40588.7	37182	51979.9	41289	28828.7	20749.9	32801.3	38623.9	50500.7	47567.8	28850.2	39095.6	27636.3	29804.7	31051.7	22712.6	28701	33195.6	21450.9	58759.8	71804.2	77675	27929.9	44458.6	61103	9868.09	11951.3	21757	26876.4
PBS	9719.56	25107.2	39542.2	28208.7	28145.3	35686.1	41692.6	37090.7	41991.2	27864.4	23616.5	44547.5	38855.5	37397.4	33019.1	30431.6	24679.9	34504	39668.5	32357.3	37740.4	37466.5	43209	38412.7	25686.7	18488.9	27915.2	35047.5	49113.2	47482.1	27298.5	35219.8	24938.8	26407	25310.8	19427.3	30554.4	27907.4	20643.4	59582.9	60745.5	76737.7	29800.3	48632.3	63923.6	8394.19	10512.6	23772.1	26539.8
PBS	17185.6	19741	38976.8	27495.5	28481.5	31274.5	34145.8	33906.1	33380.9	22453.7	25684.6	35750	35124.4	24644.7	27158.9	32874.9	19388.2	23632.3	35439.7	29153.2	33166.5	31025.2	42189.5	38771	26133.4	16692.7	26151.7	33576.1	46846.6	46010.4	28488	36276.2	26068.6	25798.3	26375.2	21359.6	29019.5	26517.8	19138.6	40013.2	49027.6	57994.9	23328.4	35087.7	43650.4	12084.2	11492.7	22992.7	26434.7
[truncated: 5,000 more columns]

## Sheet: LIPID -ve (LN)
Treatment	LN203.9356_1.56	LN204.9879_12.46	LN204.9892_12.93	LN204.989_12.29	LN204.9897_12.38	LN204.9888_12.81	LN204.9892_12.65	LN204.989_12.12	LN204.9895_11.8	LN204.9891_11.69	LN204.9895_11.93	LN204.9891_11.55	LN204.9887_11.14	LN204.9895_11.07	LN204.9894_11.22	LN204.9892_11.34	LN204.9891_10.61	LN204.9884_10.89	LN204.9888_12.48	LN205.8392_1.63	LN206.9721_1.57	LN206.972_11.27	LN206.9718_6.65	LN206.9722_4.65	LN206.9718_6.56	LN206.9721_6.07	LN206.9721_3.48	LN206.972_11.41	LN206.9722_2.75	LN206.9722_2.92	LN206.9721_7.17	LN206.9719_12.27	LN206.9717_12.72	LN206.972_10.58	LN206.972_8.61	LN206.9722_3.06	LN206.9721_6.35	LN206.9722_3.19	LN206.9722_6.23	LN206.9721_11.52	LN206.9719_12.09	LN206.9721_7.46	LN206.972_11.7	LN206.9722_4.37	LN206.9721_8.92	LN206.972_10.72	LN206.972_11.92	LN206.9722_2	LN206.9721_8.76
PBS	62526	30141.2	27574.6	36083.1	45856.4	46562.1	34825.1	42790.6	41471.7	32320	44165.9	35765.3	23284.9	32382.9	29914.6	31225.5	27590.7	30050.3	49944.2	17327.9	449114	116261	111792	129325	189654	101437	144906	86128.9	128738	152985	109530	73538.1	54308.9	97608	158455	174404	131744	109541	149372	98020.7	96927.3	105606	76848.8	116743	120302	150914	100021	172299	113037
PBS	56011.1	34726.4	35698.1	37383.8	36969.9	35071.8	47849	45979.3	32925.2	35221.3	28172.7	27357.4	22615.6	29502.1	26402.7	26393	29854.9	23699.4	49568.8	14941.9	319043	122073	121953	161503	143095	99617	171967	129030	167075	178446	108271	75755	89065.7	148772	104662	130662	137456	121833	132483	125904	84211.4	100238	86822.9	113411	161805	111521	69953.7	141172	98481.2
PBS	43385.9	32156.5	30933.7	41358.3	42052.9	38775.8	48104.1	42172.7	32496.5	32836.4	28616.4	25378.1	19473.2	27855.1	28420.8	26483.1	31163	23942.3	43969.3	15435.5	357651	103455	161789	186669	115784	98605.2	135963	125482	149944	174492	120617	68845.9	44781.9	154460	168072	167598	129747	144294	133571	109794	94325	128210	158159	122951	95318.1	142015	119116	179493	149976
PBS	55059.5	32456	37404.2	49902.7	42607.8	41265.2	48877.5	47196.7	32006.9	37075.4	29901.8	26303.1	23311.2	30224.1	26849.5	26604.4	28737.1	25093.6	46749.9	17376.1	368492	97244.5	98649.8	147213	130165	114654	160247	108463	147281	170963	90064.3	68407.1	71678.6	133217	117294	199180	141292	174390	90819	88122.5	61597.2	102813	103537	173460	118762	102936	81829.7	205543	96619.5
PBS	39433.6	28333.3	34655.6	42917.2	42561.2	36965.2	54432.2	46479.4	31033.3	35762.4	30820.9	24684.9	22714.4	32015.8	27640.6	24736.8	33726.3	25418.8	48782.4	19612	464683	110025	136755	150363	117712	87889.4	166475	86086.3	137392	170165	108911	72277.2	61452.3	134231	119009	166487	133407	145493	126657	124271	111365	108663	89307.1	110964	133287	107784	98034.4	243366	112397
[truncated: 5,000 more columns]
